# Supplementary material for: Mobile robot path planning with reformative bat algorithm
Source: PLoS One. 2022 Nov 4;17(11):e0276577. doi: 10.1371/journal.pone.0276577 (PMC9635739; doi:10.1371/journal.pone.0276577)
Supplement: S1 Data — This file provides the relevant code for Test case 1 and Test case 2, as well as the experimental data for Figs 2–4 and 6–8. (ZIP) [file pone.0276577.s001.zip]

Archive with 55 entries (50 files):
- PONE-D-22-07148 Code and Data/
- PONE-D-22-07148 Code and Data/Code/
- PONE-D-22-07148 Code and Data/Code/Test Case 1/
- PONE-D-22-07148 Code and Data/Code/Test Case 1/ARBA.m
- PONE-D-22-07148 Code and Data/Code/Test Case 1/BA.m
- PONE-D-22-07148 Code and Data/Code/Test Case 1/BPSO.m
- PONE-D-22-07148 Code and Data/Code/Test Case 1/CMOPSO.m
- PONE-D-22-07148 Code and Data/Code/Test Case 1/CreateModel.m
- PONE-D-22-07148 Code and Data/Code/Test Case 1/CreateRandomSolution.m
- PONE-D-22-07148 Code and Data/Code/Test Case 1/EBat.m
- PONE-D-22-07148 Code and Data/Code/Test Case 1/FA.m
- PONE-D-22-07148 Code and Data/Code/Test Case 1/MyCost.m
- PONE-D-22-07148 Code and Data/Code/Test Case 1/ParseSolution.m
- PONE-D-22-07148 Code and Data/Code/Test Case 1/PlotSolution.m
- PONE-D-22-07148 Code and Data/Code/Test Case 1/PSO.m
- PONE-D-22-07148 Code and Data/Code/Test Case 1/PSODE.m
- PONE-D-22-07148 Code and Data/Code/Test Case 1/PTRBA.m
- PONE-D-22-07148 Code and Data/Code/Test Case 1/RBA.m
- PONE-D-22-07148 Code and Data/Code/Test Case 1/README.txt
- PONE-D-22-07148 Code and Data/Code/Test Case 1/SLPSO.m
- PONE-D-22-07148 Code and Data/Code/Test Case 1/TLBO.m
- PONE-D-22-07148 Code and Data/Code/Test Case 1/WOA.m
- PONE-D-22-07148 Code and Data/Code/Test Case 2/
- PONE-D-22-07148 Code and Data/Code/Test Case 2/ARBA.m
- PONE-D-22-07148 Code and Data/Code/Test Case 2/BA.m
- PONE-D-22-07148 Code and Data/Code/Test Case 2/BPSO.m
- PONE-D-22-07148 Code and Data/Code/Test Case 2/CMOPSO.m
- PONE-D-22-07148 Code and Data/Code/Test Case 2/CreateModel.m
- PONE-D-22-07148 Code and Data/Code/Test Case 2/CreateRandomSolution.m
- PONE-D-22-07148 Code and Data/Code/Test Case 2/EBat.m
- PONE-D-22-07148 Code and Data/Code/Test Case 2/FA.m
- PONE-D-22-07148 Code and Data/Code/Test Case 2/MyCost.m
- PONE-D-22-07148 Code and Data/Code/Test Case 2/ParseSolution.m
- PONE-D-22-07148 Code and Data/Code/Test Case 2/PlotSolution.m
- PONE-D-22-07148 Code and Data/Code/Test Case 2/PSO.m
- PONE-D-22-07148 Code and Data/Code/Test Case 2/PSODE.m
- PONE-D-22-07148 Code and Data/Code/Test Case 2/PTRBA.m
- PONE-D-22-07148 Code and Data/Code/Test Case 2/RBA.m
- PONE-D-22-07148 Code and Data/Code/Test Case 2/README.txt
- PONE-D-22-07148 Code and Data/Code/Test Case 2/SLPSO.m
- PONE-D-22-07148 Code and Data/Code/Test Case 2/TLBO.m
- PONE-D-22-07148 Code and Data/Code/Test Case 2/WOA.m
- PONE-D-22-07148 Code and Data/Data/
- PONE-D-22-07148 Code and Data/Data/Fig2(a)Path length.xlsx
- PONE-D-22-07148 Code and Data/Data/Fig2(b)Iteration number.xlsx
- PONE-D-22-07148 Code and Data/Data/Fig3(a)Path length.xlsx
- PONE-D-22-07148 Code and Data/Data/Fig3(b)Iteration number.xlsx
- PONE-D-22-07148 Code and Data/Data/Fig4(a)Path length.xlsx
- PONE-D-22-07148 Code and Data/Data/Fig4(b)Iteration number.xlsx
- PONE-D-22-07148 Code and Data/Data/Fig6(a)Path length.xlsx
- PONE-D-22-07148 Code and Data/Data/Fig6(b)Iteration number.xlsx
- PONE-D-22-07148 Code and Data/Data/Fig7(a)Path length.xlsx
- PONE-D-22-07148 Code and Data/Data/Fig7(b)Iteration number.xlsx
- PONE-D-22-07148 Code and Data/Data/Fig8(a)Path length.xlsx
- PONE-D-22-07148 Code and Data/Data/Fig8(b)Iteration number.xlsx
