# Supplementary material for: Mobile robot path planning with reformative bat algorithm
Source: PLoS One. 2022 Nov 4;17(11):e0276577. doi: 10.1371/journal.pone.0276577 (PMC9635739; doi:10.1371/journal.pone.0276577)
Supplement: S1 Data — This file provides the relevant code for Test case 1 and Test case 2, as well as the experimental data for Figs 2–4 and 6–8. (ZIP) [file pone.0276577.s001.zip › PONE-D-22-07148 Code and Data/Code/Test Case 1/EBat.m]

clc;
clear;
close all;

%% Problem Definition

model=CreateModel();

model.n=2;  % number of Handle Points

CostFunction=@(x) MyCost(x,model);    % Cost Function

nVar=model.n;       % Number of Decision Variables

VarSize=[1 nVar];   % Size of Decision Variables Matrix

VarMin.x=model.xmin;           % Lower Bound of Variables
VarMax.x=model.xmax;           % Upper Bound of Variables
VarMin.y=model.ymin;           % Lower Bound of Variables
VarMax.y=model.ymax;           % Upper Bound of Variables


%% Parameters

MaxIt=100;          % Maximum Number of Iterations

nPop=100;           % Population Size (Swarm Size)

A=0.6;       % Loudness (constant or decreasing)
R=0.4;       % Pulse rate (constant or decreasing)
adamp=0.9;

Qmin=0;       % Frequency minimum
Qmax=1;       % Frequency maximum

% % Constriction Coefficient
% phi1=2.05;
% phi2=2.05;
% phi=phi1+phi2;
% chi=2/(phi-2+sqrt(phi^2-4*phi));
% w=chi;               % Inertia Weight
% wdamp=1;             % Inertia Weight Damping Ratio
% c1=chi*phi1;         % Personal Learning Coefficient
% c2=chi*phi2;         % Global Learning Coefficient

alpha=0.1;
VelMax.x=alpha*(VarMax.x-VarMin.x);    % Maximum Velocity
VelMin.x=-VelMax.x;                    % Minimum Velocity
VelMax.y=alpha*(VarMax.y-VarMin.y);    % Maximum Velocity
VelMin.y=-VelMax.y;                    % Minimum Velocity

%% Initialization

% Create Empty Particle Structure
empty_particle.Position=[];
empty_particle.Velocity=[];
empty_particle.Cost=[];
empty_particle.Sol=[];
empty_particle.Best.Position=[];
empty_particle.Best.Cost=[];
empty_particle.Best.Sol=[];

% Initialize Global Best
GlobalBest.Cost=inf;

% Create Particles Matrix
particle=repmat(empty_particle,nPop,1);

% Initialization Loop
for i=1:nPop
    
    % Initialize Position
    if i > 1
        particle(i).Position=CreateRandomSolution(model);
    else
        % Straight line from source to destination
        xx = linspace(model.xs, model.xt, model.n+2);
        yy = linspace(model.ys, model.yt, model.n+2);
        particle(i).Position.x = xx(2:end-1);
        particle(i).Position.y = yy(2:end-1);
    end
    
    % Initialize Velocity
    particle(i).Velocity.x=zeros(VarSize);
    particle(i).Velocity.y=zeros(VarSize);
    
    % Evaluation
    [particle(i).Cost, particle(i).Sol]=CostFunction(particle(i).Position);
    
    % Update Personal Best
    particle(i).Best.Position=particle(i).Position;
    particle(i).Best.Cost=particle(i).Cost;
    particle(i).Best.Sol=particle(i).Sol;
    
    % Update Global Best
    if particle(i).Best.Cost<GlobalBest.Cost
        
        GlobalBest=particle(i).Best;
        
    end
    
end

% Array to Hold Best Cost Values at Each Iteration
BestCost=zeros(MaxIt,1);

%% Main Loop

for it=1:MaxIt
    
    for i=1:nPop
        
        v=i;
        
        r=R*(1-exp(-0.9*it));
        
        Q=Qmin+(Qmax-Qmin)*rand;
        
        % x Part
        
        % Update Velocity
        particle(i).Velocity.x = particle(i).Velocity.x ...
            + (particle(i).Position.x-particle(i).Best.Position.x)*Q;
        
        % Update Velocity Bounds
        particle(i).Velocity.x = max(particle(i).Velocity.x,VelMin.x);
        particle(i).Velocity.x = min(particle(i).Velocity.x,VelMax.x);
        
        % Update Position
        particle(i).Position.x = particle(i).Position.x + particle(i).Velocity.x;
        
        if rand>r
            particle(i).Position.x=particle(i).Best.Position.x+A*(2*rand-1);
        end
        
        if rand<0.8
            particle(v).Position.x=particle(randperm(100,1)).Position.x;
            if rand<0.5
                particle(v).Position.x=0.5*(particle(v).Position.x-particle(i).Best.Position.x)*rand;
            end
        else
            particle(v).Position=CreateRandomSolution(model);
        end
        
        if particle(v).Cost<particle(i).Cost
            particle(i).Position.x=particle(v).Position.x;
        end
        
        if (particle(i).Cost<particle(i).Best.Cost) & (rand<A)
            particle(i).Best.Position.x=particle(i).Position.x;
        end
        
        % Velocity Mirroring
        OutOfTheRange=(particle(i).Position.x<VarMin.x | particle(i).Position.x>VarMax.x);
        particle(i).Velocity.x(OutOfTheRange)=-particle(i).Velocity.x(OutOfTheRange);
        
        % Update Position Bounds
        particle(i).Position.x = max(particle(i).Position.x,VarMin.x);
        particle(i).Position.x = min(particle(i).Position.x,VarMax.x);
        
        % y Part
        
        % Update Velocity
        particle(i).Velocity.y = particle(i).Velocity.y ...
            + (particle(i).Position.y-particle(i).Best.Position.y)*Q;
        
        % Update Velocity Bounds
        particle(i).Velocity.y = max(particle(i).Velocity.y,VelMin.y);
        particle(i).Velocity.y = min(particle(i).Velocity.y,VelMax.y);
        
        % Update Position
        particle(i).Position.y = particle(i).Position.y + particle(i).Velocity.y;
        
        if rand>r
            particle(i).Position.y=particle(i).Best.Position.y+A*(2*rand-1);
        end
        
        if rand<0.8
            particle(v).Position.y=particle(randperm(100,1)).Position.y;
            if rand<0.5
                particle(v).Position.y=0.5*(particle(v).Position.y-particle(i).Best.Position.y)*rand;
            end
        else
            particle(v).Position=CreateRandomSolution(model);
        end
        
        if particle(v).Cost<particle(i).Cost
            particle(i).Position.y=particle(v).Position.y;
        end
        
        if (particle(i).Cost<particle(i).Best.Cost) & (rand<A)
            particle(i).Best.Position.y=particle(i).Position.y;
        end
        
        % Velocity Mirroring
        OutOfTheRange=(particle(i).Position.y<VarMin.y | particle(i).Position.y>VarMax.y);
        particle(i).Velocity.y(OutOfTheRange)=-particle(i).Velocity.y(OutOfTheRange);
        
        % Update Position Bounds
        particle(i).Position.y = max(particle(i).Position.y,VarMin.y);
        particle(i).Position.y = min(particle(i).Position.y,VarMax.y);
        
        % Evaluation
        [particle(i).Cost, particle(i).Sol]=CostFunction(particle(i).Position);
        
        % Update Personal Best
        if particle(i).Cost<particle(i).Best.Cost
            
            particle(i).Best.Position=particle(i).Position;
            particle(i).Best.Cost=particle(i).Cost;
            particle(i).Best.Sol=particle(i).Sol;
            
            % Update Global Best
            if particle(i).Best.Cost<GlobalBest.Cost
                GlobalBest=particle(i).Best;
            end
            
        end
        
        
    end
    
    % Update Best Cost Ever Found
    BestCost(it)=GlobalBest.Cost;
    
    % Inertia Weight Damping
    A=A*adamp;

    % Show Iteration Information
    if GlobalBest.Sol.IsFeasible
        Flag=' *';
    else
        Flag=[', Violation = ' num2str(GlobalBest.Sol.Violation)];
    end
    disp(['Iteration ' num2str(it) ': Best Cost = ' num2str(BestCost(it)) Flag]);
    
    % Plot Solution
    figure(1);
    PlotSolution(GlobalBest.Sol,model);
    pause(0.01);
    
end

%% Results

figure;
plot(BestCost,'LineWidth',2);
set(gca);
xlabel('Iteration number');
ylabel('Best path');
grid on;
