# Supplementary material for: Mobile robot path planning with reformative bat algorithm
Source: PLoS One. 2022 Nov 4;17(11):e0276577. doi: 10.1371/journal.pone.0276577 (PMC9635739; doi:10.1371/journal.pone.0276577)
Supplement: S1 Data — This file provides the relevant code for Test case 1 and Test case 2, as well as the experimental data for Figs 2–4 and 6–8. (ZIP) [file pone.0276577.s001.zip › PONE-D-22-07148 Code and Data/Code/Test Case 1/FA.m]

clc;
clear;
close all;

%% Problem Definition

model=CreateModel();

model.n=2;  % number of Handle Points

CostFunction=@(x) MyCost(x,model);    % Cost Function

nVar=model.n;       % Number of Decision Variables

VarSize=[1 nVar];   % Size of Decision Variables Matrix

VarMin.x=model.xmin;           % Lower Bound of Variables
VarMax.x=model.xmax;           % Upper Bound of Variables
VarMin.y=model.ymin;           % Lower Bound of Variables
VarMax.y=model.ymax;           % Upper Bound of Variables


%% Parameters

MaxIt=100;          % Maximum Number of Iterations

nPop=30;            % Population Size (Swarm Size)

a=0.5;              % Randomization Parameter
gamma=1;            % Light absorption coefficient
beta0=2;            % Highest attractiveness
m=2;

delta_x=0.05*(VarMax.x-VarMin.x);

delta_y=0.05*(VarMax.y-VarMin.y);

if isscalar(VarMin.x) && isscalar(VarMax.x)
    dmax_x = (VarMax.x-VarMin.x)*sqrt(nVar);
else
    dmax_x = norm(VarMax.x-VarMin.x);
end

if isscalar(VarMin.y) && isscalar(VarMax.y)
    dmax_y = (VarMax.y-VarMin.y)*sqrt(nVar);
else
    dmax_y = norm(VarMax.y-VarMin.y);
end

alpha=0.1;
VelMax.x=alpha*(VarMax.x-VarMin.x);    % Maximum Velocity
VelMin.x=-VelMax.x;                    % Minimum Velocity
VelMax.y=alpha*(VarMax.y-VarMin.y);    % Maximum Velocity
VelMin.y=-VelMax.y;                    % Minimum Velocity

%% Initialization

% Create Empty Particle Structure
empty_particle.Position=[];
empty_particle.Velocity=[];
empty_particle.Cost=[];
empty_particle.Sol=[];
empty_particle.Best.Position=[];
empty_particle.Best.Cost=[];
empty_particle.Best.Sol=[];

% Initialize Global Best
GlobalBest.Cost=inf;

% Create Particles Matrix
particle=repmat(empty_particle,nPop,1);

% Initialization Loop
for i=1:nPop
    
    % Initialize Position
    if i > 1
        particle(i).Position=CreateRandomSolution(model);
    else
        % Straight line from source to destination
        xx = linspace(model.xs, model.xt, model.n+2);
        yy = linspace(model.ys, model.yt, model.n+2);
        particle(i).Position.x = xx(2:end-1);
        particle(i).Position.y = yy(2:end-1);
    end
    
    % Initialize Velocity
    particle(i).Velocity.x=zeros(VarSize);
    particle(i).Velocity.y=zeros(VarSize);
    
    % Evaluation
    [particle(i).Cost, particle(i).Sol]=CostFunction(particle(i).Position);
    
    % Update Personal Best
    particle(i).Best.Position=particle(i).Position;
    particle(i).Best.Cost=particle(i).Cost;
    particle(i).Best.Sol=particle(i).Sol;
    
    % Update Global Best
    if particle(i).Best.Cost<GlobalBest.Cost
        
        GlobalBest=particle(i).Best;
        
    end
    
end

% Array to Hold Best Cost Values at Each Iteration
BestCost=zeros(MaxIt,1);

%% Main Loop

for it=1:MaxIt
    
    for i=1:nPop
        
        for j=1:nPop
            
            if particle(j).Cost<particle(i).Cost
                
                % x Part
                
                rij_x=norm(particle(i).Position.x-particle(j).Position.x)/dmax_x;
                
                beta_x=beta0*exp(-gamma*rij_x^m);
                
                e_x=delta_x*unifrnd(-1,+1,VarSize);
        
                % Update Position
                particle(i).Position.x = particle(i).Position.x + beta_x*(particle(j).Position.x-particle(i).Position.x) ...
                    + a*e_x;
        
                % Update Position Bounds
                particle(i).Position.x = max(particle(i).Position.x,VarMin.x);
                particle(i).Position.x = min(particle(i).Position.x,VarMax.x);
        
                % y Part
                
                rij_y=norm(particle(i).Position.y-particle(j).Position.y)/dmax_y;
                
                beta_y=beta0*exp(-gamma*rij_y^m);
                
                e_y=delta_y*unifrnd(-1,+1,VarSize);
        
                % Update Position
                particle(i).Position.y = particle(i).Position.y + beta_y*(particle(j).Position.y-particle(i).Position.y) ...
                    + a*e_y;
        
                % Update Position Bounds
                particle(i).Position.y = max(particle(i).Position.y,VarMin.y);
                particle(i).Position.y = min(particle(i).Position.y,VarMax.y);
        
                % Evaluation
                [particle(i).Cost, particle(i).Sol]=CostFunction(particle(i).Position);
        
                % Update Personal Best
                if particle(i).Cost<particle(i).Best.Cost
            
                    particle(i).Best.Position=particle(i).Position;
                    particle(i).Best.Cost=particle(i).Cost;
                    particle(i).Best.Sol=particle(i).Sol;
            
                    % Update Global Best
                    if particle(i).Best.Cost<GlobalBest.Cost
                        GlobalBest=particle(i).Best;
                    end
            
                end
                
            end
        
        end
        
    end
    
    % Update Best Cost Ever Found
    BestCost(it)=GlobalBest.Cost;

    % Show Iteration Information
    if GlobalBest.Sol.IsFeasible
        Flag=' *';
    else
        Flag=[', Violation = ' num2str(GlobalBest.Sol.Violation)];
    end
    disp(['Iteration ' num2str(it) ': Best Cost = ' num2str(BestCost(it)) Flag]);
    
    % Plot Solution
    figure(1);
    PlotSolution(GlobalBest.Sol,model);
    pause(0.01);
    
end

%% Results

figure;
plot(BestCost,'LineWidth',2);
set(gca);
xlabel('Iteration number');
ylabel('Best path');
grid on;
