# Supplementary material for: Mobile robot path planning with reformative bat algorithm
Source: PLoS One. 2022 Nov 4;17(11):e0276577. doi: 10.1371/journal.pone.0276577 (PMC9635739; doi:10.1371/journal.pone.0276577)
Supplement: S1 Data — This file provides the relevant code for Test case 1 and Test case 2, as well as the experimental data for Figs 2–4 and 6–8. (ZIP) [file pone.0276577.s001.zip › PONE-D-22-07148 Code and Data/Code/Test Case 1/MyCost.m]

%
% Copyright (c) 2015, Yarpiz (www.yarpiz.com)
% All rights reserved. Please read the "license.txt" for license terms.
%
% Project Code: YPAP115
% Project Title: Path Planning using PSO in MATLAB
% Publisher: Yarpiz (www.yarpiz.com)
% 
% Developer: S. Mostapha Kalami Heris (Member of Yarpiz Team)
% 
% Contact Info: sm.kalami@gmail.com, info@yarpiz.com
%

function [z, sol]=MyCost(sol1,model)

    sol=ParseSolution(sol1,model);
    
    beta=100;
    z=sol.L*(1+beta*sol.Violation);

end
