# Supplementary material for: Mobile robot path planning with reformative bat algorithm
Source: PLoS One. 2022 Nov 4;17(11):e0276577. doi: 10.1371/journal.pone.0276577 (PMC9635739; doi:10.1371/journal.pone.0276577)
Supplement: S1 Data — This file provides the relevant code for Test case 1 and Test case 2, as well as the experimental data for Figs 2–4 and 6–8. (ZIP) [file pone.0276577.s001.zip › PONE-D-22-07148 Code and Data/Code/Test Case 1/README.txt]

Open all M files in MATLAB R2018b and run RBA.m, PSO.m, BA.m, FA.m, TLBO.m, WOA.m, BPSO.m, PSODE.m, CMOPSO.m, SLPSO.m, ARBA.m, PTRBA.m and EBat.m respectively to get the corresponding results in Test case 1.
