# Supplementary material for: Mobile robot path planning with reformative bat algorithm
Source: PLoS One. 2022 Nov 4;17(11):e0276577. doi: 10.1371/journal.pone.0276577 (PMC9635739; doi:10.1371/journal.pone.0276577)
Supplement: S1 Data — This file provides the relevant code for Test case 1 and Test case 2, as well as the experimental data for Figs 2–4 and 6–8. (ZIP) [file pone.0276577.s001.zip › PONE-D-22-07148 Code and Data/Code/Test Case 2/ParseSolution.m]

%
% Copyright (c) 2015, Yarpiz (www.yarpiz.com)
% All rights reserved. Please read the "license.txt" for license terms.
%
% Project Code: YPAP115
% Project Title: Path Planning using PSO in MATLAB
% Publisher: Yarpiz (www.yarpiz.com)
% 
% Developer: S. Mostapha Kalami Heris (Member of Yarpiz Team)
% 
% Contact Info: sm.kalami@gmail.com, info@yarpiz.com
%

function sol2=ParseSolution(sol1,model)

    x=sol1.x;
    y=sol1.y;
    
    xs=model.xs;
    ys=model.ys;
    xt=model.xt;
    yt=model.yt;
    xobs=model.xobs;
    yobs=model.yobs;
    robs=model.robs;
    
    XS=[xs x xt];
    YS=[ys y yt];
    k=numel(XS);
    TS=linspace(0,1,k);
    
    tt=linspace(0,1,100);
    xx=spline(TS,XS,tt);
    yy=spline(TS,YS,tt);
    
    dx=diff(xx);
    dy=diff(yy);
    
    L=sum(sqrt(dx.^2+dy.^2));
    
    nobs = numel(xobs); % Number of Obstacles
    Violation = 0;
    for k=1:16
        d=sqrt((xx-xobs(k)).^2+(yy-yobs(k)).^2);
        v=max(1-d/robs(k),0);
        Violation=Violation+mean(v);
    end
    
    sol2.TS=TS;
    sol2.XS=XS;
    sol2.YS=YS;
    sol2.tt=tt;
    sol2.xx=xx;
    sol2.yy=yy;
    sol2.dx=dx;
    sol2.dy=dy;
    sol2.L=L;
    sol2.Violation=Violation;
    sol2.IsFeasible=(Violation==0);
    
%     figure;
%     plot(xx,yy);
%     hold on;
%     plot(XS,YS,'ro');
%     xlabel('x');
%     ylabel('y');
%     
%     figure;
%     plot(tt,xx);
%     hold on;
%     plot(TS,XS,'ro');
%     xlabel('t');
%     ylabel('x');
%     
%     figure;
%     plot(tt,yy);
%     hold on;
%     plot(TS,YS,'ro');
%     xlabel('t');
%     ylabel('y');
    
end
