# Supplementary material for: Mobile robot path planning with reformative bat algorithm
Source: PLoS One. 2022 Nov 4;17(11):e0276577. doi: 10.1371/journal.pone.0276577 (PMC9635739; doi:10.1371/journal.pone.0276577)
Supplement: S1 Data — This file provides the relevant code for Test case 1 and Test case 2, as well as the experimental data for Figs 2–4 and 6–8. (ZIP) [file pone.0276577.s001.zip › PONE-D-22-07148 Code and Data/Data/Fig2(a)Path length.xlsx]

## Sheet: Sheet1
13.2319	13.8004	13.3034	13.788	13.1975	13.1718
13.2128	13.7964	14.0035	13.7864	13.1705	13.3816
13.2457	13.8633	13.248	13.786	13.1942	14.1077
13.4688	13.7885	13.3909	13.143	13.1682	13.1794
13.1952	13.1481	13.3131	13.1446	13.1691	13.4443
13.1929	13.1503	13.5476	13.7896	13.1693	14.0988
13.9688	13.9168	13.2573	13.1444	13.1546	13.2241
13.2592	13.1426	13.3483	13.7855	13.1626	13.174
13.1994	13.1588	13.4433	13.7861	13.1655	13.8889
13.1856	13.1559	13.5337	13.1422	13.1711	13.4114
13.2405	13.7857	13.1965	13.1438	13.1776	13.1838
13.348	13.8298	13.2613	13.1446	13.1642	14.1762
13.1863	13.9039	13.9653	13.7864	13.1542	13.1806
13.1854	13.8479	13.1989	13.7878	13.1568	13.5256
13.302	13.7997	13.3379	13.787	13.3539	13.4131
13.433	13.143	13.5932	13.1428	13.1712	13.2462
13.1866	13.1443	13.3213	13.1428	13.2231	14.2176
13.2992	13.1416	13.8237	13.1452	13.1482	13.2462
13.2799	13.144	13.1956	13.1442	13.1615	13.2012
13.2939	13.1514	13.1895	13.1436	13.1764	14.0326
13.2457	13.7927	13.1974	13.788	13.1612	14.1252
13.4688	13.1633	13.2145	13.1522	13.1589	13.2
13.1952	13.1515	13.2063	13.7864	13.1692	14.0911
13.1929	13.145	13.1861	13.1431	13.1598	13.9995
13.2592	13.7857	13.1949	13.1414	13.1625	13.2062
13.1994	13.1654	13.2057	13.1426	13.2092	13.8392
13.1856	13.7847	13.223	13.9196	13.1615	13.4756
13.9069	13.1502	13.1933	13.8733	13.1631	13.3884
13.1854	13.1419	14.1097	13.8739	13.1711	13.1769
13.302	13.203	13.2127	13.1449	13.1611	13.1974
13.3019	13.4432	13.3805	13.4543	13.1762	13.5402
0.191305	0.339062	0.265387	0.338641	0.0372934	0.390532
