# Supplementary material for: Mobile robot path planning with reformative bat algorithm
Source: PLoS One. 2022 Nov 4;17(11):e0276577. doi: 10.1371/journal.pone.0276577 (PMC9635739; doi:10.1371/journal.pone.0276577)
Supplement: S1 Data — This file provides the relevant code for Test case 1 and Test case 2, as well as the experimental data for Figs 2–4 and 6–8. (ZIP) [file pone.0276577.s001.zip › PONE-D-22-07148 Code and Data/Data/Fig2(b)Iteration number.xlsx]

## Sheet: Sheet1
7	10	21	26	19	29
21	14	30	27	46	37
7	13	7	36	52	31
13	10	17	37	56	31
5	16	15	50	43	37
24	10	30	32	40	34
27	16	36	20	33	30
6	7	43	12	44	36
23	14	16	25	22	34
6	13	33	21	32	26
11	9	7	14	34	34
10	9	35	10	33	41
17	18	34	11	31	27
10	20	7	25	38	34
16	16	24	21	41	29
7	18	28	13	22	25
14	15	29	26	55	53
19	20	19	9	17	25
14	13	17	23	39	44
11	7	6	14	14	49
7	10	11	13	19	33
13	10	29	9	16	25
5	9	11	9	22	51
24	8	17	13	15	41
6	19	14	22	49	31
23	8	12	17	31	44
6	14	20	22	21	46
18	10	37	11	14	54
10	8	37	10	27	30
16	9	14	10	29	59
13.2	12.4333	21.8667	19.6	31.8	36.6667
6.6974	4.04017	10.7663	9.98482	12.7344	9.49894
