# Supplementary material for: Mobile robot path planning with reformative bat algorithm
Source: PLoS One. 2022 Nov 4;17(11):e0276577. doi: 10.1371/journal.pone.0276577 (PMC9635739; doi:10.1371/journal.pone.0276577)
Supplement: S1 Data — This file provides the relevant code for Test case 1 and Test case 2, as well as the experimental data for Figs 2–4 and 6–8. (ZIP) [file pone.0276577.s001.zip › PONE-D-22-07148 Code and Data/Data/Fig3(a)Path length.xlsx]

## Sheet: Sheet1
13.2319	13.7981	13.1453	13.2032	13.1492
13.2128	13.8807	13.153	13.2879	13.1464
13.2457	13.8716	13.1458	13.1861	13.1503
13.4688	13.8011	13.1714	13.3018	13.1525
13.1952	13.8765	13.1639	13.9944	13.1411
13.1929	13.8727	13.7967	13.8953	13.1574
13.9688	13.1588	13.817	13.1939	13.825
13.2592	13.8306	13.1483	13.1776	13.1447
13.1994	13.1721	13.1858	13.2113	13.1458
13.1856	13.9077	13.1439	13.2396	13.1601
13.2405	13.146	13.151	13.1665	13.146
13.348	13.7938	13.1598	13.9559	13.8117
13.1863	13.1486	13.8038	13.2413	13.1403
13.1854	13.8615	13.1704	13.1721	13.1605
13.302	13.8164	13.1616	13.214	13.1435
13.433	13.1518	13.8029	13.2036	13.1476
13.1866	14.2023	13.8154	13.1984	13.1679
13.2992	13.1415	13.1484	13.8829	13.1708
13.2799	14.2166	13.153	13.2251	13.1457
13.2939	13.7851	13.1706	13.2147	13.1643
13.2457	13.1445	13.15	14.2404	13.7845
13.4688	13.8098	13.1504	13.217	13.1444
13.1952	13.872	13.1506	13.9482	13.1568
13.1929	13.8154	13.8017	13.1659	13.1424
13.2592	13.1415	13.7956	13.966	13.1602
13.1994	13.1544	13.1481	13.198	13.1428
13.1856	13.1716	13.1667	13.2525	13.155
13.9069	13.1491	13.155	13.22	13.1623
13.1854	13.1476	13.1546	13.8248	13.1433
13.302	13.1451	13.1724	13.1909	13.1489
13.3019	13.5662	13.3084	13.413	13.217
0.191305	0.38076	0.278666	0.34445	0.200281
