# Supplementary material for: Mobile robot path planning with reformative bat algorithm
Source: PLoS One. 2022 Nov 4;17(11):e0276577. doi: 10.1371/journal.pone.0276577 (PMC9635739; doi:10.1371/journal.pone.0276577)
Supplement: S1 Data — This file provides the relevant code for Test case 1 and Test case 2, as well as the experimental data for Figs 2–4 and 6–8. (ZIP) [file pone.0276577.s001.zip › PONE-D-22-07148 Code and Data/Data/Fig3(b)Iteration number.xlsx]

## Sheet: Sheet1
7	18	11	11	10
21	8	11	21	6
7	12	25	12	22
13	7	17	66	14
5	9	43	13	5
24	4	36	3	10
27	7	18	20	17
6	15	18	14	21
23	81	14	31	15
6	20	10	5	27
11	29	5	3	19
10	11	13	15	7
17	13	23	3	5
10	16	33	13	21
16	7	15	16	8
7	11	10	26	12
14	30	15	10	18
19	5	17	16	71
14	9	17	24	21
11	22	25	33	7
7	7	5	8	7
13	14	8	39	20
5	18	15	16	85
24	17	19	25	13
6	19	6	30	19
23	12	4	6	9
6	10	9	61	5
18	8	5	10	31
10	5	6	11	15
16	21	31	3	44
13.2	15.5	16.1333	18.8	19.4667
6.6974	14.0755	9.88113	15.4661	18.2204
