# Supplementary material for: Mobile robot path planning with reformative bat algorithm
Source: PLoS One. 2022 Nov 4;17(11):e0276577. doi: 10.1371/journal.pone.0276577 (PMC9635739; doi:10.1371/journal.pone.0276577)
Supplement: S1 Data — This file provides the relevant code for Test case 1 and Test case 2, as well as the experimental data for Figs 2–4 and 6–8. (ZIP) [file pone.0276577.s001.zip › PONE-D-22-07148 Code and Data/Data/Fig4(a)Path length.xlsx]

## Sheet: Sheet1
13.2319	13.1833	14.183	14.1234
13.2128	13.3075	14.0027	13.2148
13.2457	13.2521	13.2644	13.3419
13.4688	14.0248	13.1799	13.3098
13.1952	13.2526	14.3464	13.5527
13.1929	13.1918	13.9066	13.2885
13.9688	13.2232	13.3644	13.1897
13.2592	13.1854	14.0591	13.4741
13.1994	13.2947	13.1955	13.1999
13.1856	13.195	13.3815	13.4951
13.2405	13.42	13.3762	13.2559
13.348	13.356	14.3507	13.1895
13.1863	13.2287	13.1937	13.4001
13.1854	13.3985	13.4057	13.4819
13.302	13.9727	13.424	13.2277
13.433	13.2075	14.0406	13.1882
13.1866	13.2731	13.8593	13.25
13.2992	13.1975	14.0054	13.271
13.2799	13.2584	13.3478	13.2309
13.2939	13.3229	13.247	13.3085
13.2457	13.1933	13.2383	13.2057
13.4688	13.1646	14.1159	13.3823
13.1952	13.1923	13.3906	13.3703
13.1929	13.2065	13.2282	13.2085
13.2592	13.265	14.4728	13.2142
13.1994	13.2294	13.2723	13.1876
13.1856	13.9435	13.3134	13.9176
13.9069	13.3721	14.1726	13.2196
13.1854	13.1941	13.983	13.2636
13.302	13.4338	13.3103	13.3622
13.3019	13.3313	13.6544	13.3442
0.191305	0.232486	0.430775	0.212404
