# Supplementary material for: Mobile robot path planning with reformative bat algorithm
Source: PLoS One. 2022 Nov 4;17(11):e0276577. doi: 10.1371/journal.pone.0276577 (PMC9635739; doi:10.1371/journal.pone.0276577)
Supplement: S1 Data — This file provides the relevant code for Test case 1 and Test case 2, as well as the experimental data for Figs 2–4 and 6–8. (ZIP) [file pone.0276577.s001.zip › PONE-D-22-07148 Code and Data/Data/Fig4(b)Iteration number.xlsx]

## Sheet: Sheet1
7	21	38	19
21	12	38	7
7	19	39	18
13	19	31	24
5	18	25	22
24	15	30	9
27	19	26	34
6	11	29	26
23	34	38	24
6	7	25	28
11	16	18	11
10	22	40	17
17	12	15	9
10	19	15	22
16	30	22	16
7	18	36	14
14	25	20	11
19	30	36	15
14	14	34	7
11	21	23	22
7	7	25	13
13	25	28	16
5	11	16	15
24	29	37	12
6	10	20	19
23	27	15	20
6	37	27	29
18	22	17	19
10	12	31	12
16	19	17	34
13.2	19.3667	27.0333	18.1333
6.6974	7.75701	8.34383	7.34722
