# Supplementary material for: Mobile robot path planning with reformative bat algorithm
Source: PLoS One. 2022 Nov 4;17(11):e0276577. doi: 10.1371/journal.pone.0276577 (PMC9635739; doi:10.1371/journal.pone.0276577)
Supplement: S1 Data — This file provides the relevant code for Test case 1 and Test case 2, as well as the experimental data for Figs 2–4 and 6–8. (ZIP) [file pone.0276577.s001.zip › PONE-D-22-07148 Code and Data/Data/Fig6(a)Path length.xlsx]

## Sheet: Sheet1
13.2074	13.1602	13.1966	13.7105	13.2754	14.6082
13.2352	13.1784	13.1968	13.7146	13.1939	13.3235
13.3361	13.1588	13.2162	13.7141	13.2143	13.8664
13.1953	13.7439	13.2654	13.1443	13.2041	14.119
13.2068	13.7267	13.2229	13.7149	13.1825	14.1089
13.3523	13.1442	13.1824	13.1452	13.1607	13.7876
13.1891	13.8825	13.8045	14.2544	13.1948	13.1759
13.2909	13.875	13.3551	13.1452	13.1835	14.1141
13.2342	13.721	14.6665	13.7164	13.1948	13.3568
14.0293	13.1429	13.1889	13.1506	13.2857	13.2243
14.0622	13.1543	14.3232	13.1556	13.1667	13.2245
13.2875	13.7286	13.1892	13.1436	13.1571	13.1724
13.2497	13.154	14.1334	13.1439	13.1824	14.0739
13.5886	13.7153	13.1997	13.143	13.2275	13.2101
13.231	13.1447	13.1903	13.7121	13.2539	13.1818
13.19	13.7233	13.2817	13.7147	13.1811	13.2168
13.1949	13.1565	13.4672	13.7158	13.1821	13.9239
13.1919	13.1414	13.1942	13.1515	13.3081	13.1704
13.1643	13.1448	13.2624	13.1536	13.2286	13.1721
13.1994	13.1491	13.2103	13.1412	14.0538	13.2389
13.1802	13.1449	13.358	13.1432	13.1638	14.5868
13.3797	13.9267	13.1892	13.1441	13.2229	13.1874
13.2842	13.7129	13.2225	13.1612	13.1764	13.1677
13.5484	13.7154	13.1887	13.1515	13.1819	14.4232
13.1929	13.1448	13.2535	13.712	13.1685	13.2696
13.4	13.7135	13.7502	13.7121	13.179	14.2192
13.1994	13.7193	13.9042	13.8797	13.1808	13.2566
13.3935	13.7164	13.3934	13.1431	13.1852	14.2968
13.9069	13.1819	13.2526	13.7116	13.1946	13.1771
13.1854	13.1598	13.2177	13.713	13.1778	13.1596
13.3436	13.436	13.4159	13.4352	13.2287	13.6005
0.246887	0.311097	0.381923	0.328128	0.160284	0.507679
