# Supplementary material for: Mobile robot path planning with reformative bat algorithm
Source: PLoS One. 2022 Nov 4;17(11):e0276577. doi: 10.1371/journal.pone.0276577 (PMC9635739; doi:10.1371/journal.pone.0276577)
Supplement: S1 Data — This file provides the relevant code for Test case 1 and Test case 2, as well as the experimental data for Figs 2–4 and 6–8. (ZIP) [file pone.0276577.s001.zip › PONE-D-22-07148 Code and Data/Data/Fig6(b)Iteration number.xlsx]

## Sheet: Sheet1
26	15	15	14	41	48
22	13	38	23	27	50
15	14	15	12	27	51
19	17	35	10	31	39
13	9	27	9	44	55
26	12	13	21	33	17
16	13	53	23	35	24
24	12	32	18	19	55
17	13	35	10	49	30
23	10	16	9	34	35
35	11	31	11	17	41
19	19	19	35	25	24
23	13	44	11	33	33
14	17	14	15	25	38
31	17	9	12	46	46
13	11	28	26	24	47
19	15	14	14	16	25
15	17	18	11	52	33
8	10	12	16	26	25
25	20	35	17	39	23
22	11	25	24	17	25
8	18	15	16	34	23
15	10	40	11	48	23
24	14	36	9	38	49
24	10	28	13	21	26
29	16	42	11	20	41
23	15	42	11	19	34
21	12	11	10	38	48
18	18	38	13	21	35
10	17	25	10	16	31
19.9	13.9667	26.8333	14.8333	30.5	35.8
6.5303	3.0904	12.0146	6.19278	10.7855	11.1213
