# Supplementary material for: Mobile robot path planning with reformative bat algorithm
Source: PLoS One. 2022 Nov 4;17(11):e0276577. doi: 10.1371/journal.pone.0276577 (PMC9635739; doi:10.1371/journal.pone.0276577)
Supplement: S1 Data — This file provides the relevant code for Test case 1 and Test case 2, as well as the experimental data for Figs 2–4 and 6–8. (ZIP) [file pone.0276577.s001.zip › PONE-D-22-07148 Code and Data/Data/Fig7(a)Path length.xlsx]

## Sheet: Sheet1
13.2074	13.1434	13.144	13.175	13.6951
13.2352	13.7025	13.7081	13.7664	13.6867
13.3361	13.6938	13.6987	13.2105	13.1485
13.1953	13.8745	13.1499	13.1904	13.1624
13.2068	13.6803	13.697	13.2107	13.6787
13.3523	13.1562	13.6957	13.2117	13.1432
13.1891	13.6804	13.6968	17.018	13.173
13.2909	13.7034	13.1527	17.3159	13.1584
13.2342	13.1586	13.6988	13.9777	13.1599
14.0293	13.1462	13.6992	13.7892	13.1521
14.0622	13.1609	13.1629	13.1887	13.1507
13.2875	13.7341	13.1516	13.264	13.7131
13.2497	13.1476	13.1553	16.7052	13.1582
13.5886	13.1519	13.7024	13.7989	13.687
13.231	16.5269	13.1529	13.8011	13.1435
13.19	13.1485	13.1782	13.1998	13.679
13.1949	16.5275	13.1736	13.1829	13.1447
13.1919	13.7116	13.1741	13.2252	13.1575
13.1643	13.6818	13.6888	13.1911	13.1454
13.1994	13.6792	13.7094	13.1941	13.1505
13.1802	13.6883	13.1514	13.8604	13.143
13.3797	13.6924	13.1536	14.1599	14.2606
13.2842	13.9003	13.1554	13.8117	13.1486
13.5484	13.6837	13.1549	13.2211	13.143
13.1929	13.6988	13.1527	13.2187	13.1595
13.4	13.154	13.1526	13.1883	13.9221
13.1994	13.1515	13.6996	13.3234	13.6834
13.3935	13.6871	13.1691	13.2551	13.68
13.9069	13.1503	13.6918	17.3749	13.1588
13.1854	13.1423	13.1748	13.2028	13.1725
13.3436	13.6786	13.3749	13.9078	13.3586
0.246887	0.823456	0.269202	1.31249	0.312994
