# Supplementary material for: Mobile robot path planning with reformative bat algorithm
Source: PLoS One. 2022 Nov 4;17(11):e0276577. doi: 10.1371/journal.pone.0276577 (PMC9635739; doi:10.1371/journal.pone.0276577)
Supplement: S1 Data — This file provides the relevant code for Test case 1 and Test case 2, as well as the experimental data for Figs 2–4 and 6–8. (ZIP) [file pone.0276577.s001.zip › PONE-D-22-07148 Code and Data/Data/Fig7(b)Iteration number.xlsx]

## Sheet: Sheet1
26	6	11	46	7
22	12	17	11	11
15	10	16	40	20
19	8	5	26	16
13	4	12	7	32
26	8	11	7	17
16	9	7	37	28
24	7	4	17	26
17	15	4	9	23
23	9	10	14	19
35	5	7	4	25
19	14	8	23	27
23	7	4	60	17
14	7	9	27	11
31	12	13	28	13
13	5	15	12	13
19	10	19	34	19
15	9	7	6	14
8	11	7	28	9
25	5	7	36	12
22	12	6	14	5
8	9	16	20	20
15	18	6	14	10
24	9	14	22	8
24	10	10	13	16
29	11	13	12	46
23	12	8	16	10
21	10	12	22	29
18	8	11	17	5
10	7	7	15	23
19.9	9.3	9.86667	21.2333	17.7
6.5303	3.153	4.15006	13.0481	9.15442
