# Supplementary material for: Mobile robot path planning with reformative bat algorithm
Source: PLoS One. 2022 Nov 4;17(11):e0276577. doi: 10.1371/journal.pone.0276577 (PMC9635739; doi:10.1371/journal.pone.0276577)
Supplement: S1 Data — This file provides the relevant code for Test case 1 and Test case 2, as well as the experimental data for Figs 2–4 and 6–8. (ZIP) [file pone.0276577.s001.zip › PONE-D-22-07148 Code and Data/Data/Fig8(a)Path length.xlsx]

## Sheet: Sheet1
13.2074	13.3907	13.2137	13.3419
13.2352	13.9814	13.424	14.4997
13.3361	13.4243	13.2342	13.5447
13.1953	13.5982	13.3885	13.159
13.2068	13.2138	14.4434	13.1897
13.3523	13.2112	14.1802	13.1895
13.1891	13.25	14.2649	13.4663
13.2909	13.3782	14.3036	14.0975
13.2342	13.1757	13.3366	13.3914
14.0293	13.2069	14.1352	13.1539
14.0622	13.2463	13.1593	13.2116
13.2875	14.0715	13.9312	13.271
13.2497	13.2035	14.3073	13.4276
13.5886	13.2083	14.2036	14.1228
13.231	13.1833	13.247	13.2514
13.19	13.3671	13.2031	13.457
13.1949	14.4596	13.5744	13.3085
13.1919	13.2304	13.3176	13.4792
13.1643	13.1928	13.2004	13.2057
13.1994	13.1898	13.8534	13.2125
13.1802	13.1989	14.1726	14.1532
13.3797	13.8982	14.0201	13.1885
13.2842	13.1922	13.2157	13.2178
13.5484	13.1737	14.0584	13.2005
13.1929	13.2194	13.4122	13.2026
13.4	13.9087	13.3038	13.2442
13.1994	13.2752	14.1095	13.2069
13.3935	13.3329	13.1997	13.2572
13.9069	13.2952	13.2446	13.1697
13.1854	13.2748	14.4306	14.12
13.3436	13.3984	13.703	13.4314
0.246887	0.327821	0.468225	0.369897
