# Supplementary material for: Mobile robot path planning with reformative bat algorithm
Source: PLoS One. 2022 Nov 4;17(11):e0276577. doi: 10.1371/journal.pone.0276577 (PMC9635739; doi:10.1371/journal.pone.0276577)
Supplement: S1 Data — This file provides the relevant code for Test case 1 and Test case 2, as well as the experimental data for Figs 2–4 and 6–8. (ZIP) [file pone.0276577.s001.zip › PONE-D-22-07148 Code and Data/Data/Fig8(b)Iteration number.xlsx]

## Sheet: Sheet1
26	32	38	15
22	15	22	23
15	31	19	16
19	22	42	31
13	19	28	34
26	36	24	17
16	20	37	23
24	29	56	21
17	16	35	36
23	17	33	10
35	32	31	11
19	43	61	15
23	33	35	30
14	9	36	16
31	21	23	37
13	29	36	18
19	10	28	22
15	38	27	23
8	26	18	10
25	15	24	16
22	29	18	13
8	12	40	18
15	11	28	21
24	18	30	25
24	23	21	19
29	31	22	10
23	20	25	13
21	25	24	31
18	9	22	15
10	18	22	33
19.9	22.9667	30.1667	20.7333
6.5303	9.15944	10.2959	8.12376
